# Supplementary material for: Genome-wide mapping of NBS-LRR genes and their association with disease resistance in soybean
Source: BMC Plant Biol. 2012 Aug 9;12:139. doi: 10.1186/1471-2229-12-139 (PMC3493331; doi:10.1186/1471-2229-12-139)
Supplement: Additional file 1 — Resistant QTL in the 2-Mb flanking region of CC-NBS-LRRs, TIR-NBS-LRRs and other NBS-LRRs. [file 1471-2229-12-139-S1.xlsx]

## Sheet: Sheet1
	Additional file 1. Resistant QTL in the 2-Mb flanking region of CC-NBS-LRRs, TIR-NBS-LRRs, and other NBS-LRRs
	CC-NBS-LRR	2-Mb flanking region			Harboring QTL
		Chromosome	left	right
	Glyma01g37620	Gm01	47949067	51952516
	Glyma01g39000	Gm01	48968118	52971659
	Glyma01g39010	Gm01	48973239	52977973
	Glyma05g09440	Gm05	7226514	11232342
	Glyma05g17460	Gm05	18185472	22198471	OCS-G
	Glyma05g17470	Gm05	18198834	22202857	OCS-G
	Glyma09g39410	Gm09	42507160	46510109	Sclero_2-18
	Glyma10g34060	Gm10	40243884	44246278
	Glyma11g06260	Gm11	2444029	6448648	8ra
	Glyma11g07680	Gm11	3368569	7371986	8ra
	Glyma15g39460	Gm15	44104519	48108648
	Glyma15g39660	Gm15	44459227	48462344
	Glyma17g20860	Gm17	17992273	21996735	SCN_16-1
	Glyma17g21130	Gm17	18346138	22349448	SCN_16-1
	Glyma17g21200	Gm17	18434104	22438708	SCN_16-1
	Glyma17g21240	Gm17	18538071	22543422	SCN_16-1
	Glyma18g50460	Gm18	57593780	61597818	Sclero_2-14,Sclero_3-10,Sclero_4-6,Sclero_5-9,Sclero_6-7,SCN_4-2
	Glyma18g52390	Gm18	59005117	63008492	SCN_4-2
	Glyma20g33530	Gm20	40118526	44122345
	Glyma20g33740	Gm20	40257246	44259931
	TIR-NBS-LRR	2-Mb flanking region			Harboring QTL
		Chromosome	left	right
	Glyma01g03920	Gm01	1390440	5395087
	Glyma01g03960	Gm01	1432112	5436270
	Glyma01g03980	Gm01	1455759	5459862
	Glyma01g04000	Gm01	1488013	5493990
	Glyma01g05710	Gm01	3451642	7455897	SCN_26-2
	Glyma01g27440	Gm01	34685914	38695527	SDL2178
	Glyma01g27460	Gm01	34705602	38709996	SDL2178
	Glyma01g31520	Gm01	40470339	44474186
	Glyma01g31550	Gm01	40548462	44557693
	Glyma0220s00200	scaffold_220	0	2004171
	Glyma02g03760	Gm02	1000982	5004566
	Glyma02g08430	Gm02	4606873	8610284
	Glyma02g43630	Gm02	46382024	50385526	Sclero_2-6,Sclero_2-7,Sclero_3-5,Sclero_5-4,Sclero_6-3
	Glyma02g45340	Gm02	47637226	51641038	Sclero_2-7,Sclero_3-5,Sclero_5-4,Sclero_6-3
	Glyma02g45350	Gm02	47647637	51652555	Sclero_2-7,Sclero_3-5,Sclero_5-4,Sclero_6-3
	Glyma03g05730	Gm03	4051369	8056075
	Glyma03g05880	Gm03	4155016	8165216
	Glyma03g05890	Gm03	4176162	8182959
	Glyma03g06210	Gm03	4382125	8384414
	Glyma03g06250	Gm03	4436031	8437824
	Glyma03g06270	Gm03	4455147	8457334
	Glyma03g06300	Gm03	4503984	8507714
	Glyma03g14900	Gm03	17084010	21089762
	Glyma03g16240	Gm03	18614229	22617058
	Glyma03g22060	Gm03	25969116	29974708
	Glyma03g22120	Gm03	26100560	30104868
	Glyma06g39960	Gm06	41007166	45011846
	Glyma06g40690	Gm06	41857506	45861853
	Glyma06g40710	Gm06	41881927	45886773
	Glyma06g40740	Gm06	41913641	45918160
	Glyma06g40950	Gm06	42234921	46239168
	Glyma06g40980	Gm06	42268844	46273117
	Glyma06g41240	Gm06	42528009	46531990	SDS_8-2
	Glyma06g41290	Gm06	42576103	46580823	SDS_8-2
	Glyma06g41380	Gm06	42663466	46672008	SDS_8-2
	Glyma06g41430	Gm06	42719511	46722409	SDS_8-2
	Glyma06g43850	Gm06	44859842	48865420	SDS_8-2
	Glyma06g46660	Gm06	47245017	51248797	SDS_7-5,SCN_17-3,SCN_20-2,SDS_1-3,SDS_2-6
	Glyma07g00990	Gm07	0	2577385
	Glyma07g04140	Gm07	1012587	5016981
	Glyma07g07390	Gm07	4066436	8072073
	Glyma07g12460	Gm07	8789656	12792705
	Glyma08g20350	Gm08	13399919	17402428	Sclero_2-3
	Glyma08g20580	Gm08	13578623	17581793	Sclero_2-3
	Glyma08g41270	Gm08	39278632	43282407
	Glyma08g41560	Gm08	39520515	43525323
	Glyma09g06260	Gm09	3031722	7039396
	Glyma09g06330	Gm09	3091760	7097397
	Glyma09g08850	Gm09	6283756	10288768
	Glyma09g29050	Gm09	34009512	38013298	Sclero_2-16,Sclero_3-11,Sclero_4-7,Sclero_5-10
	Glyma09g33570	Gm09	38003194	42007179	Sclero_2-17,Sclero_3-12
	Glyma10g32780	Gm10	39191891	43194848	Sclero_2-23,Sclero_3-18,Sclero_4-10,Sclero_5-15,Sclero_6-12
	Glyma10g32800	Gm10	39201012	43204806	Sclero_2-23,Sclero_3-18,Sclero_4-10,Sclero_5-15,Sclero_6-12
	Glyma11g21370	Gm11	16380933	20384891
	Glyma12g03040	Gm12	0	3950955	OCS-F
	Glyma12g15850	Gm12	12832919	16843691
	Glyma12g15860	Gm12	12855138	16860643
	Glyma12g16450	Gm12	13730166	17734511
	Glyma12g34020	Gm12	35194737	39200318	SDL2178,SCN_10-5,SCN_11-2
	Glyma12g36790	Gm12	37830489	41833970	SCN_10-5,SCN_11-2
	Glyma12g36840	Gm12	37871021	41875890
	Glyma12g36850	Gm12	37881192	41885291
	Glyma12g36880	Gm12	37907800	41910519
	Glyma13g03450	Gm13	1466522	5469533	Phytoph_1-1,Phytoph_2-1,Phytoph_3-1,Phytoph_4-1
	Glyma13g03770	Gm13	1847126	5851108	Phytoph_1-1,Phytoph_2-1,Phytoph_3-1,Phytoph_4-1
	Glyma13g15590	Gm13	17469495	21476156	Mj_1-2
	Glyma13g26420	Gm13	27593160	31600213	Sclero_2-12,Sclero_3-9,Sclero_4-4,Sclero_5-6,Sclero_6-5
	Glyma13g26460	Gm13	27652780	31658505	Sclero_2-12,Sclero_3-9,Sclero_4-4,Sclero_5-6,Sclero_6-5
	Glyma14g05320	Gm14	1765610	5770679
	Glyma14g23930	Gm14	26439271	30446522
	Glyma15g02870	Gm15	7695	4012505	SCN_12-2
	Glyma15g16290	Gm15	10612154	14616078	SCN_22-3,SCN_29-9
	Glyma15g16310	Gm15	10620457	14626632	SCN_22-3,SCN_29-9
	Glyma15g17310	Gm15	11669633	15672784	SCN_22-3,SCN_29-9
	Glyma16g00860	Gm16	0	2520868
	Glyma16g03780	Gm16	1148560	5154488
	Glyma16g09940	Gm16	7842196	11844675
	Glyma16g10020	Gm16	8028267	12032562
	Glyma16g10080	Gm16	8184162	12189688
	Glyma16g10270	Gm16	8334451	12339068
	Glyma16g10290	Gm16	8369689	12372780
	Glyma16g10340	Gm16	8476066	12479537
	Glyma16g23800	Gm16	25664070	29668724
	Glyma16g24920	Gm16	26893623	30898538
	Glyma16g24940	Gm16	26927945	30933207
	Glyma16g25020	Gm16	26966549	30971849
	Glyma16g25040	Gm16	26977458	30981391
	Glyma16g25080	Gm16	26999287	31006615
	Glyma16g25100	Gm16	27027931	31033936
	Glyma16g25140	Gm16	27068894	31073912
	Glyma16g25170	Gm16	27101521	31105659
	Glyma16g27520	Gm16	29522068	33526085	BSR_4-1,BSR_6-1,BSR_6-10,BSR_6-2,BSR_6-3,BSR_6-4,BSR_6-5,BSR_6-6,BSR_6-7,BSR_6-8,BSR_6-9,SCN_28-2,SCN_28-4,BSR_1-1
	Glyma16g27540	Gm16	29548748	33560707	BSR_4-1,BSR_5-2,BSR_6-1,BSR_6-10,BSR_6-2,BSR_6-3,BSR_6-4,BSR_6-5,BSR_6-6,BSR_6-7,BSR_6-8,BSR_6-9,SCN_28-2,SCN_28-4,SCN_29-2,BSR_1-1
	Glyma16g27550	Gm16	29564775	33568605	BSR_4-1,BSR_5-2,BSR_6-1,BSR_6-10,BSR_6-2,BSR_6-3,BSR_6-4,BSR_6-5,BSR_6-6,BSR_6-7,BSR_6-8,BSR_6-9,SCN_28-2,SCN_28-4,SCN_29-2,BSR_1-1
	Glyma16g27560	Gm16	29572163	33575965	BSR_4-1,BSR_5-2,BSR_6-1,BSR_6-10,BSR_6-2,BSR_6-3,BSR_6-4,BSR_6-5,BSR_6-6,BSR_6-7,BSR_6-8,BSR_6-9,SCN_28-2,SCN_28-4,SCN_29-2,BSR_1-1
	Glyma16g32320	Gm16	33526991	37529912	BSR_3-1,BSR_5-2,SCN_29-2,SCN_1-2,SCN_5-2
	Glyma16g33590	Gm16	34465942	38471050	BSR_3-1
	Glyma16g33610	Gm16	34479691	38482838	BSR_3-1
	Glyma16g33680	Gm16	34524007	38527425	BSR_3-1
	Glyma16g33780	Gm16	34560752	38565287	BSR_3-1
	Glyma16g33910	Gm16	34657475	38661434	BSR_3-1
	Glyma16g33920	Gm16	34664721	38667728	BSR_3-1
	Glyma16g33930	Gm16	34671068	38674953	BSR_3-1
	Glyma16g34000	Gm16	34720132	38724045	BSR_3-1
	Glyma16g34030	Gm16	34730208	38734017	BSR_3-1
	Glyma16g34070	Gm16	34751429	38754427	BSR_3-1
	Glyma16g34090	Gm16	34768449	38774087	BSR_3-1
	Glyma16g34110	Gm16	34783814	38788686	BSR_3-1
	Glyma18g14810	Gm18	12782435	16785520
	Glyma19g02670	Gm19	536744	4540853	OCS-G
	Glyma19g07650	Gm19	7152977	11157563
	Glyma19g07700	Gm19	7229573	11234062
	Glyma20g02470	Gm20	81773	4085018	Sclero_2-15
	Glyma20g06780	Gm20	7318411	11322927
	Glyma20g10830	Gm20	13047466	17053003
	Glyma20g34860	Gm20	41160296	45164387
	Other-NBS-LRR	2-Mb flanking region			Harboring QTL
		Chromosome	left	right
	Glyma0121s00200	scaffold_121	0	2014715
	Glyma0121s00240	scaffold_121	0	2041429
	Glyma01g01400	Gm01	0	3021550	SCN_19-3,SCN_20-3,SCN_21-2
	Glyma01g01420	Gm01	0	3032914	SCN_19-3,SCN_20-3,SCN_21-2
	Glyma01g04200	Gm01	1672546	5674768
	Glyma01g04240	Gm01	1734670	5742118
	Glyma01g04590	Gm01	2190720	6198687
	Glyma01g08640	Gm01	8086790	12090352
	Glyma01g31860	Gm01	41090594	45094028
	Glyma01g35120	Gm01	45680345	49683139
	Glyma02g03010	Gm02	308114	4310598
	Glyma02g03450	Gm02	719670	4724863
	Glyma02g03520	Gm02	773178	4775523
	Glyma02g12300	Gm02	8575559	12578355
	Glyma02g32030	Gm02	33238064	37241407
	Glyma0303s00200	scaffold_303	0	2003742
	Glyma03g04030	Gm03	1992594	5996230	Sclero_2-21,Sclero_3-15,Sclero_4-9,Sclero_5-13,Sclero_6-10
	Glyma03g04080	Gm03	2037251	6041010	Sclero_2-21,Sclero_3-15,Sclero_4-9,Sclero_5-13,Sclero_6-10
	Glyma03g04100	Gm03	2075161	6079483	Sclero_2-21,Sclero_3-15,Sclero_4-9,Sclero_5-13,Sclero_6-10
	Glyma03g04140	Gm03	2155095	6158838	Sclero_2-21,Sclero_3-15,Sclero_4-9,Sclero_5-13,Sclero_6-10
	Glyma03g04180	Gm03	2176524	6180146	Sclero_2-21,Sclero_3-15,Sclero_4-9,Sclero_5-13,Sclero_6-10
	Glyma03g04200	Gm03	2250529	6257697	Sclero_2-21,Sclero_3-15,Sclero_4-9,Sclero_5-13,Sclero_6-10
	Glyma03g04260	Gm03	2313656	6317802	Sclero_2-21,Sclero_3-15,Sclero_4-9,Sclero_5-13,Sclero_6-10
	Glyma03g04300	Gm03	2390063	6394399	Sclero_2-21,Sclero_3-15,Sclero_4-9,Sclero_5-13,Sclero_6-10
	Glyma03g04530	Gm03	2707074	6711277	Sclero_2-21,Sclero_3-15,Sclero_4-9,Sclero_5-13,Sclero_6-10
	Glyma03g04560	Gm03	2732819	6736975	Sclero_2-21,Sclero_3-15,Sclero_4-9,Sclero_5-13,Sclero_6-10
	Glyma03g04590	Gm03	2757838	6761355	Sclero_2-21,Sclero_3-15,Sclero_4-9,Sclero_5-13,Sclero_6-10
	Glyma03g04610	Gm03	2784711	6788379	Sclero_2-21,Sclero_3-15,Sclero_4-9,Sclero_5-13,Sclero_6-10
	Glyma03g04780	Gm03	2982184	6985891	Sclero_2-21,Sclero_3-15,Sclero_4-9,Sclero_5-13,Sclero_6-10
	Glyma03g04810	Gm03	3009776	7013526	Sclero_2-21,Sclero_3-15,Sclero_4-9,Sclero_5-13,Sclero_6-10
	Glyma03g05260	Gm03	3540126	7543898	Sclero_2-21,Sclero_3-15,Sclero_4-9,Sclero_5-13,Sclero_6-10
	Glyma03g05290	Gm03	3567902	7571290	Sclero_2-21,Sclero_3-15,Sclero_4-9,Sclero_5-13,Sclero_6-10
	Glyma03g05350	Gm03	3613008	7616643	Sclero_2-21,Sclero_3-15,Sclero_4-9,Sclero_5-13,Sclero_6-10
	Glyma03g05370	Gm03	3627446	7633463	Sclero_2-21,Sclero_3-15,Sclero_4-9,Sclero_5-13,Sclero_6-10
	Glyma03g05400	Gm03	3646575	7650084	Sclero_2-21,Sclero_3-15,Sclero_4-9,Sclero_5-13,Sclero_6-10
	Glyma03g05420	Gm03	3681134	7684501	Sclero_2-21,Sclero_3-15,Sclero_4-9,Sclero_5-13,Sclero_6-10
	Glyma03g05550	Gm03	3858754	7862328	Sclero_2-21,Sclero_3-15,Sclero_4-9,Sclero_5-13,Sclero_6-10
	Glyma03g05640	Gm03	3976117	7980302
	Glyma03g05670	Gm03	4012894	8018962
	Glyma03g29270	Gm03	35267786	39269864	Sclero_3-16,SDS_8-3
	Glyma03g29370	Gm03	35364074	39366935	Sclero_3-16,SDS_8-3
	Glyma04g29220	Gm04	31300413	35308029
	Glyma0589s00200	scaffold_589	0	2008129
	Glyma05g03360	Gm05	574093	4577641
	Glyma05g29880	Gm05	33346005	37349413	Sclero_2-1,Sclero_3-1,Sclero_6-1
	Glyma06g17560	Gm06	11922373	15925077	SCN_9-6
	Glyma06g39720	Gm06	40532759	44535333
	Glyma06g39990	Gm06	41039985	45045263
	Glyma06g40780	Gm06	41967782	45972127
	Glyma06g41330	Gm06	42597514	46612760	SDS_8-2
	Glyma06g46800	Gm06	47361632	51364430	SDS_7-5,SCN_17-3,SCN_20-2,SDS_1-3,SDS_2-6
	Glyma06g46810	Gm06	47369109	51373318	SDS_7-5,SCN_17-3,SCN_20-2,SDS_1-3,SDS_2-6
	Glyma06g46830	Gm06	47377578	51380331	SDS_7-5,SCN_17-3,SCN_20-2,SDS_1-3,SDS_2-6
	Glyma06g47370	Gm06	47842436	51845136	SDS_7-5,SCN_17-3,SCN_20-2,SDS_1-3,SDS_2-6
	Glyma06g47620	Gm06	48011887	52015177	SDS_7-5,SCN_17-3,SCN_20-2,SDS_1-3,SDS_2-6
	Glyma06g47650	Gm06	48045310	52048694	SDS_7-5,SCN_17-3,SCN_20-2,SDS_1-3,SDS_2-6
	Glyma07g06920	Gm07	3570161	7578474
	Glyma07g07010	Gm07	3653506	7656093
	Glyma07g07070	Gm07	3697083	7700677
	Glyma07g07100	Gm07	3722184	7737790
	Glyma07g07110	Gm07	3762514	7782088
	Glyma07g07150	Gm07	3845606	7860738
	Glyma07g08440	Gm07	5048563	9051591
	Glyma07g08500	Gm07	5085587	9087994
	Glyma08g12990	Gm08	7489188	11492274	Sclero_2-2,Sclero_3-2,Sclero_5-1,Sclero_6-2,SCN_29-5,SCN_29-6,SCN_29-7,SCN_30-3
	Glyma08g27250	Gm08	19590328	23594035
	Glyma08g40500	Gm08	38229970	42235717
	Glyma08g41340	Gm08	39332285	43335790
	Glyma08g41800	Gm08	39716103	43718880
	Glyma08g42930	Gm08	40872335	44875114
	Glyma08g42980	Gm08	40891821	44894906
	Glyma08g43020	Gm08	40909137	44911824
	Glyma08g43170	Gm08	41022181	45025973
	Glyma08g43530	Gm08	41337434	45340091
	Glyma08g44090	Gm08	41826938	45835331
	Glyma09g02420	Gm09	0	3619355
	Glyma09g07020	Gm09	3847397	7851154
	Glyma09g11900	Gm09	10220586	14223215	OCS-G,Sclero_1-3,Sclero_1-6
	Glyma09g34360	Gm09	38755910	42759415	Sclero_2-17,Sclero_3-12
	Glyma09g34380	Gm09	38763831	42766829	Sclero_2-17,Sclero_3-12
	Glyma11g03780	Gm11	528848	4531769
	Glyma11g21200	Gm11	16148140	20150644
	Glyma12g01420	Gm12	0	2851301	OCS-F
	Glyma12g14700	Gm12	11651303	15654194
	Glyma12g16590	Gm12	14035006	18037598
	Glyma12g34690	Gm12	35849142	39851967	SDL2178, SCN_10-5,SCN_11-2
	Glyma12g36510	Gm12	37553123	41555843	SCN_10-5,SCN_11-2
	Glyma13g04200	Gm13	2548694	6551620	Phytoph_1-1,Phytoph_2-1,Phytoph_3-1,Phytoph_4-1
	Glyma13g04230	Gm13	2576093	6581139	LMG7403,Phytoph_1-1,Phytoph_2-1,Phytoph_3-1,Phytoph_4-1
	Glyma13g25420	Gm13	26656740	30661543	Sclero_2-12,Sclero_3-9,Sclero_4-4,Sclero_5-6,Sclero_6-5,Ma_1-2,Mj_1-4
	Glyma13g25440	Gm13	26671498	30677179	Sclero_2-12,Sclero_3-9,Sclero_4-4,Sclero_5-6,Sclero_6-5,Ma_1-2,Mj_1-4
	Glyma13g25750	Gm13	26974855	30980193	Sclero_2-12,Sclero_3-9,Sclero_4-4,Sclero_5-6,Sclero_6-5,Ma_1-2,Mj_1-4
	Glyma13g25780	Gm13	27007735	31012931	Sclero_2-12,Sclero_3-9,Sclero_4-4,Sclero_5-6,Sclero_6-5,Ma_1-2,Mj_1-4
	Glyma13g25920	Gm13	27155315	31158786	Sclero_2-12,Sclero_3-9,Sclero_4-4,Sclero_5-6,Sclero_6-5,Ma_1-2,Mj_1-4
	Glyma13g25950	Gm13	27188657	31192391	Sclero_2-12,Sclero_3-9,Sclero_4-4,Sclero_5-6,Sclero_6-5,Ma_1-2,Mj_1-4
	Glyma13g25970	Gm13	27202080	31208679	Sclero_2-12,Sclero_3-9,Sclero_4-4,Sclero_5-6,Sclero_6-5
	Glyma13g26000	Gm13	27226207	31230584	Sclero_2-12,Sclero_3-9,Sclero_4-4,Sclero_5-6,Sclero_6-5
	Glyma13g26140	Gm13	27332404	31335951	Sclero_2-12,Sclero_3-9,Sclero_4-4,Sclero_5-6,Sclero_6-5
	Glyma13g26230	Gm13	27440460	31446852	Sclero_2-12,Sclero_3-9,Sclero_4-4,Sclero_5-6,Sclero_6-5
	Glyma13g26250	Gm13	27462720	31466634	Sclero_2-12,Sclero_3-9,Sclero_4-4,Sclero_5-6,Sclero_6-5
	Glyma13g26310	Gm13	27526629	31530432	Sclero_2-12,Sclero_3-9,Sclero_4-4,Sclero_5-6,Sclero_6-5
	Glyma13g26380	Gm13	27563810	31567369	Sclero_2-12,Sclero_3-9,Sclero_4-4,Sclero_5-6,Sclero_6-5
	Glyma13g26530	Gm13	27717338	31720514	Sclero_2-12,Sclero_3-9,Sclero_4-4,Sclero_5-6,Sclero_6-5
	Glyma13g33530	Gm13	33325956	37337219
	Glyma14g01230	Gm14	0	2663095
	Glyma14g08700	Gm14	4723598	8727351	SCN_17-2,SCN_19-2
	Glyma14g08710	Gm14	4730408	8734063	SCN_17-2,SCN_19-2
	Glyma14g38500	Gm14	45630519	49633501	SCN_10-1
	Glyma14g38510	Gm14	45648153	49651727	SCN_10-1
	Glyma14g38540	Gm14	45670152	49672833	SCN_10-1
	Glyma14g38560	Gm14	45691826	49695095	SCN_10-1
	Glyma14g38700	Gm14	45872961	49876633	SCN_10-1
	Glyma14g38740	Gm14	45897628	49899939	SCN_10-1
	Glyma15g13170	Gm15	7803945	11806345
	Glyma15g13290	Gm15	7916221	11918830
	Glyma15g13300	Gm15	7926138	11928857
	Glyma15g18290	Gm15	12983834	16987536	SCN_22-3,SCN_29-9
	Glyma15g21140	Gm15	17348228	21350877
	Glyma15g35850	Gm15	38622408	42627798
	Glyma15g35920	Gm15	38795947	42799451
	Glyma15g36930	Gm15	40449264	44453129	Ma_2-2
	Glyma15g36940	Gm15	40466476	44469286	Ma_2-2
	Glyma15g36990	Gm15	40526247	44529477	Ma_2-2
	Glyma15g37080	Gm15	40653874	44658062	Ma_2-2
	Glyma15g37140	Gm15	40761077	44764437	Ma_2-2
	Glyma15g37290	Gm15	40983721	44987631	Ma_2-2
	Glyma15g37310	Gm15	41030349	45034778	Ma_2-2
	Glyma15g37320	Gm15	41040425	45044171	Ma_2-2
	Glyma15g37340	Gm15	41109588	45112349	Ma_2-2
	Glyma15g37390	Gm15	41164286	45167900	Ma_2-2
	Glyma15g37790	Gm15	41748643	45756157	Ma_2-2
	Glyma15g39620	Gm15	44386793	48390093
	Glyma16g03500	Gm16	943996	4946902
	Glyma16g03550	Gm16	969816	4986148
	Glyma16g08650	Gm16	6040848	10043731
	Glyma16g23790	Gm16	25651896	29661149
	Glyma16g33940	Gm16	34676713	38680983	BSR_3-1
	Glyma16g33950	Gm16	34685223	38690023	BSR_3-1
	Glyma17g36400	Gm17	38360732	42364090	Sclero_2-10,Sclero_3-7,Sclero_6-4
	Glyma17g36420	Gm17	38367134	42370859	Sclero_2-10,Sclero_3-7,Sclero_6-4
	Glyma18g08690	Gm18	5419485	9422570	SCN_2-4
	Glyma18g09130	Gm18	5951431	9954207	SCN_2-4
	Glyma18g09140	Gm18	5973113	9976023	Sclero_2-13,Sclero_4-5,Sclero_5-8,SCN_2-4
	Glyma18g09170	Gm18	5994300	9997134	Sclero_2-13,Sclero_4-5,Sclero_5-8,SCN_2-4
	Glyma18g09180	Gm18	6041284	10043980	Sclero_2-13,Sclero_4-5,Sclero_5-8,SCN_2-4
	Glyma18g09220	Gm18	6097069	10100293	Sclero_2-13,Sclero_4-5,Sclero_5-8,SCN_2-4
	Glyma18g09290	Gm18	6169570	10173170	Sclero_2-13,Sclero_4-5,Sclero_5-8,SCN_2-4
	Glyma18g09340	Gm18	6222834	10226245	Sclero_2-13,Sclero_4-5,Sclero_5-8,SCN_2-4
	Glyma18g09390	Gm18	6261038	10267778	Sclero_2-13,Sclero_4-5,Sclero_5-8,SCN_2-4
	Glyma18g09410	Gm18	6279328	10282099	Sclero_2-13,Sclero_4-5,Sclero_5-8,SCN_2-4
	Glyma18g09630	Gm18	6512657	10515184	Sclero_2-13,Sclero_4-5,Sclero_5-8,SCN_2-4
	Glyma18g09670	Gm18	6547335	10549821	Sclero_2-13,Sclero_4-5,Sclero_5-8,SCN_2-4
	Glyma18g09720	Gm18	6614201	10616563	Sclero_2-13,Sclero_4-5,Sclero_5-8,SCN_2-4
	Glyma18g09800	Gm18	6671248	10673968	Sclero_2-13,Sclero_4-5,Sclero_5-8,SCN_2-4
	Glyma18g09920	Gm18	6769115	10772961	Sclero_2-13,Sclero_4-5,Sclero_5-8,SCN_2-4
	Glyma18g09980	Gm18	6799061	10801928	Sclero_2-13,Sclero_4-5,Sclero_5-8,SCN_2-4
	Glyma18g10470	Gm18	7350896	11353666	Sclero_2-13,Sclero_4-5,Sclero_5-8,SCN_2-4
	Glyma18g10490	Gm18	7363029	11366247	Sclero_2-13,Sclero_4-5,Sclero_5-8,SCN_2-4
	Glyma18g10540	Gm18	7431055	11433580	Sclero_2-13,Sclero_4-5,Sclero_5-8,SCN_2-4
	Glyma18g10550	Gm18	7437854	11441058	Sclero_2-13,Sclero_4-5,Sclero_5-8,SCN_2-4
	Glyma18g10610	Gm18	7474156	11477668	Sclero_2-13,Sclero_4-5,Sclero_5-8,SCN_2-4
	Glyma18g10730	Gm18	7579761	11582032	Sclero_2-13,Sclero_4-5,Sclero_5-8,SCN_2-4
	Glyma18g12510	Gm18	9654982	13657759	Sclero_2-13,Sclero_4-5,Sclero_5-8
	Glyma18g41450	Gm18	48322440	52325611
	Glyma18g46050	Gm18	53802123	57817805	Mi_1-4,Mi_2-2
	Glyma18g46100	Gm18	53871984	57875867	Mi_1-4,Mi_2-2
	Glyma18g51540	Gm18	58399129	62401921	Sclero_2-14,Sclero_3-10,Sclero_4-6,Sclero_6-7,SCN_4-2
	Glyma18g51700	Gm18	58515725	62518519	Sclero_2-14,Sclero_3-10,Sclero_4-6,Sclero_6-7,SCN_4-2
	Glyma18g51750	Gm18	58543560	62546045	Sclero_2-14,Sclero_3-10,Sclero_4-6,Sclero_6-7,SCN_4-2
	Glyma19g05600	Gm19	4149750	8153040
	Glyma19g07680	Gm19	7188774	11193110
	Glyma19g32080	Gm19	37854996	41858026	8ra,OCS-F,Sclero_2-20,Sclero_3-14,Sclero_5-12,Sclero_6-9
	Glyma19g32090	Gm19	37868144	41871921	8ra,OCS-F,Sclero_2-20,Sclero_3-14,Sclero_5-12,Sclero_6-9
	Glyma19g32110	Gm19	37891403	41893851	8ra,OCS-F,Sclero_2-20,Sclero_3-14,Sclero_5-12,Sclero_6-9
	Glyma19g32150	Gm19	37912984	41915662	8ra,OCS-F,Sclero_2-20,Sclero_3-14,Sclero_5-12,Sclero_6-9
	Glyma19g32180	Gm19	37940356	41942588	8ra,OCS-F,Sclero_2-20,Sclero_3-14,Sclero_5-12,Sclero_6-9
	Glyma20g08100	Gm20	9256917	13260394
	Glyma20g08290	Gm20	9632880	13636557
	Glyma20g08340	Gm20	9691056	13694771
	Glyma20g08860	Gm20	10583381	14589347
	Glyma20g08870	Gm20	10604663	14609579
	Glyma20g12720	Gm20	16091267	20094977
	Glyma20g12730	Gm20	16146446	20148978
