# Supplementary material for: Genome-wide mapping of NBS-LRR genes and their association with disease resistance in soybean
Source: BMC Plant Biol. 2012 Aug 9;12:139. doi: 10.1186/1471-2229-12-139 (PMC3493331; doi:10.1186/1471-2229-12-139)
Supplement: Additional file 2 — List of NBS-LRR regions with QTL in close proximity. [file 1471-2229-12-139-S2.xlsx]

## Sheet: Sheet1
Additional file 2. List of NBS-LRR regions with QTL in close proximity*
Genename	Chromosome	Left	Right	QTL in proximity
Glyma01g01400	Gm01	1018633	1021550	SCN 19-3, SCN 20-3, SCN 21-2
Glyma01g01420	Gm01	1029052	1032914	SCN 19-3, SCN 20-3, SCN 21-2
Glyma01g05710	Gm01	5451642	5455897	SCN 26-2
Glyma01g27440	Gm01	36685914	36695527	SDL2178
Glyma01g27460	Gm01	36705602	36709996	SDL2178
Glyma02g43630	Gm02	48382024	48385526	Sclero 2-6, Sclero 2-7, Sclero 3-5, Sclero 5-4, Sclero 6-3
Glyma02g45340	Gm02	49637226	49641038	Sclero 2-7, Sclero 3-5, Sclero 5-4, Sclero 6-3
Glyma02g45350	Gm02	49647637	49652555	Sclero 2-7, Sclero 3-5, Sclero 5-4, Sclero 6-3
Glyma03g04030	Gm03	3992594	3996230	Sclero 2-21, Sclero 3-15, Sclero 4-9, Sclero 5-13, Sclero 6-10
Glyma03g04080	Gm03	4037251	4041010	Sclero 2-21, Sclero 3-15, Sclero 4-9, Sclero 5-13, Sclero 6-10
Glyma03g04100	Gm03	4075161	4079483	Sclero 2-21, Sclero 3-15, Sclero 4-9, Sclero 5-13, Sclero 6-10
Glyma03g04140	Gm03	4155095	4158838	Sclero 2-21, Sclero 3-15, Sclero 4-9, Sclero 5-13, Sclero 6-10
Glyma03g04180	Gm03	4176524	4180146	Sclero 2-21, Sclero 3-15, Sclero 4-9, Sclero 5-13, Sclero 6-10
Glyma03g04200	Gm03	4250529	4257697	Sclero 2-21, Sclero 3-15, Sclero 4-9, Sclero 5-13, Sclero 6-10
Glyma03g04260	Gm03	4313656	4317802	Sclero 2-21, Sclero 3-15, Sclero 4-9, Sclero 5-13, Sclero 6-10
Glyma03g04300	Gm03	4390063	4394399	Sclero 2-21, Sclero 3-15, Sclero 4-9, Sclero 5-13, Sclero 6-10
Glyma03g04530	Gm03	4707074	4710752	Sclero 2-21, Sclero 3-15, Sclero 4-9, Sclero 5-13, Sclero 6-10
Glyma03g04560	Gm03	4732819	4736975	Sclero 2-21, Sclero 3-15, Sclero 4-9, Sclero 5-13, Sclero 6-10
Glyma03g04590	Gm03	4757838	4761355	Sclero 2-21, Sclero 3-15, Sclero 4-9, Sclero 5-13, Sclero 6-10
Glyma03g04610	Gm03	4784711	4788379	Sclero 2-21, Sclero 3-15, Sclero 4-9, Sclero 5-13, Sclero 6-10
Glyma03g04780	Gm03	4982184	4985891	Sclero 2-21, Sclero 3-15, Sclero 4-9, Sclero 5-13, Sclero 6-10
Glyma03g04810	Gm03	5009776	5013526	Sclero 2-21, Sclero 3-15, Sclero 4-9, Sclero 5-13, Sclero 6-10
Glyma03g05260	Gm03	5540126	5543898	Sclero 2-21, Sclero 3-15, Sclero 4-9, Sclero 5-13, Sclero 6-10
Glyma03g05290	Gm03	5567902	5571290	Sclero 2-21, Sclero 3-15, Sclero 4-9, Sclero 5-13, Sclero 6-10
Glyma03g05350	Gm03	5613008	5616643	Sclero 2-21, Sclero 3-15, Sclero 4-9, Sclero 5-13, Sclero 6-10
Glyma03g05370	Gm03	5627446	5633463	Sclero 2-21, Sclero 3-15, Sclero 4-9, Sclero 5-13, Sclero 6-10
Glyma03g05400	Gm03	5646575	5650084	Sclero 2-21, Sclero 3-15, Sclero 4-9, Sclero 5-13, Sclero 6-10
Glyma03g05420	Gm03	5681134	5684501	Sclero 2-21, Sclero 3-15, Sclero 4-9, Sclero 5-13, Sclero 6-10
Glyma03g05550	Gm03	5858754	5862328	Sclero 2-21, Sclero 3-15, Sclero 4-9, Sclero 5-13, Sclero 6-10
Glyma03g29270	Gm03	37267786	37269864	Sclero 3-16, SDS 8-3
Glyma03g29370	Gm03	37364074	37366935	Sclero 3-16, SDS 8-3
Glyma05g17460	Gm05	20185477	20190797	OCS-G
Glyma05g17470	Gm05	20198834	20202857	OCS-G
Glyma05g29880	Gm05	35346005	35349413	Sclero 2-1, Sclero 3-1, Sclero 6-1
Glyma06g17560	Gm06	13922373	13925077	SCN 9-6
Glyma06g41240	Gm06	44528009	44531990	SDS 8-2
Glyma06g41290	Gm06	44576103	44580823	SDS 8-2
Glyma06g41330	Gm06	44597514	44612760	SDS 8-2
Glyma06g41380	Gm06	44663466	44672008	SDS 8-2
Glyma06g41430	Gm06	44719511	44722409	SDS 8-2
Glyma06g43850	Gm06	46859842	46865420	SDS 8-2
Glyma06g46660	Gm06	49245017	49248797	SDS 7-5, SCN 17-3, SCN 20-2, SDS 1-3, SDS 2-6
Glyma06g46800	Gm06	49361632	49364430	SDS 7-5, SCN 17-3, SCN 20-2, SDS 1-3, SDS 2-6
Glyma06g46810	Gm06	49369109	49373318	SDS 7-5, SCN 17-3, SCN 20-2, SDS 1-3, SDS 2-6
Glyma06g46830	Gm06	49377578	49380331	SDS 7-5, SCN 17-3, SCN 20-2, SDS 1-3, SDS 2-6
Glyma06g47370	Gm06	49842436	49845136	SDS 7-5, SCN 17-3, SCN 20-2, SDS 1-3, SDS 2-6
Glyma06g47620	Gm06	50011887	50015177	SDS 7-5, SCN 17-3, SCN 20-2, SDS 1-3, SDS 2-6
Glyma06g47650	Gm06	50045310	50048694	SDS 7-5, SCN 17-3, SCN 20-2, SDS 1-3, SDS 2-6
Glyma08g12990	Gm08	9489188	9492274	Sclero 2-2, Sclero 3-2, Sclero 5-1, Sclero 6-2, SCN 29-5, SCN 29-6, SCN 29-7, SCN 30-3
Glyma08g20350	Gm08	15399919	15402428	Sclero 2-3
Glyma08g20580	Gm08	15578623	15581793	Sclero 2-3
Glyma09g11900	Gm09	12220586	12223215	OCS-G, OCS-G, Sclero 1-3, Sclero 1-6
Glyma09g29050	Gm09	36009512	36013298	Sclero 2-16, Sclero 3-11, Sclero 4-7, Sclero 5-10
Glyma09g33570	Gm09	40003194	40007179	Sclero 2-17, Sclero 3-12
Glyma09g34360	Gm09	40755910	40759415	Sclero 2-17, Sclero 3-12
Glyma09g34380	Gm09	40763831	40766829	Sclero 2-17, Sclero 3-12
Glyma09g39410	Gm09	44507160	44510109	Sclero 2-18
Glyma10g32780	Gm10	41191891	41194848	Sclero 2-23, Sclero 3-18, Sclero 4-10, Sclero 5-15, Sclero 6-12
Glyma10g32800	Gm10	41201012	41204806	Sclero 2-23, Sclero 3-18, Sclero 4-10, Sclero 5-15, Sclero 6-12
Glyma11g06260	Gm11	4444029	4448648	8ra
Glyma11g07680	Gm11	5368569	5371986	8ra
Glyma12g01420	Gm12	848143	851301	OCS-F
Glyma12g03040	Gm12	1947181	1950955	OCS-F
Glyma12g34020	Gm12	37194737	37200318	SDL2178, SCN 10-5, SCN 11-2
Glyma12g34690	Gm12	37849142	37851967	SDL2178, SCN 10-5, SCN 11-2
Glyma12g36510	Gm12	39553123	39555843	SCN 10-5, SCN 11-2
Glyma12g36790	Gm12	39830489	39833970	SCN 10-5, SCN 11-2
Glyma13g03450	Gm13	3466522	3469533	Phytoph 1-1, Phytoph 2-1, Phytoph 3-1, Phytoph 4-1
Glyma13g03770	Gm13	3847126	3851108	Phytoph 1-1, Phytoph 2-1, Phytoph 3-1, Phytoph 4-1
Glyma13g04200	Gm13	4548694	4551620	Phytoph 1-1, Phytoph 2-1, Phytoph 3-1, Phytoph 4-1
Glyma13g04230	Gm13	4576093	4581139	LMG7403, Phytoph 1-1, Phytoph 2-1, Phytoph 3-1, Phytoph 4-1
Glyma13g15590	Gm13	19469495	19476156	Mj 1-2
Glyma13g25420	Gm13	28656740	28661543	Sclero 2-12, Sclero 3-9, Sclero 4-4, Sclero 5-6, Sclero 6-5, Ma 1-2, Mj 1-4
Glyma13g25440	Gm13	28671498	28677179	Sclero 2-12, Sclero 3-9, Sclero 4-4, Sclero 5-6, Sclero 6-5, Ma 1-2, Mj 1-4
Glyma13g25750	Gm13	28974855	28980193	Sclero 2-12, Sclero 3-9, Sclero 4-4, Sclero 5-6, Sclero 6-5, Ma 1-2, Mj 1-4
Glyma13g25780	Gm13	29007735	29012931	Sclero 2-12, Sclero 3-9, Sclero 4-4, Sclero 5-6, Sclero 6-5, Ma 1-2, Mj 1-4
Glyma13g25920	Gm13	29155315	29158786	Sclero 2-12, Sclero 3-9, Sclero 4-4, Sclero 5-6, Sclero 6-5, Ma 1-2, Mj 1-4
Glyma13g25950	Gm13	29188657	29192391	Sclero 2-12, Sclero 3-9, Sclero 4-4, Sclero 5-6, Sclero 6-5, Ma 1-2, Mj 1-4
Glyma13g25970	Gm13	29202080	29208679	Sclero 2-12, Sclero 3-9, Sclero 4-4, Sclero 5-6, Sclero 6-5
Glyma13g26000	Gm13	29226207	29230584	Sclero 2-12, Sclero 3-9, Sclero 4-4, Sclero 5-6, Sclero 6-5
Glyma13g26140	Gm13	29332404	29335951	Sclero 2-12, Sclero 3-9, Sclero 4-4, Sclero 5-6, Sclero 6-5
Glyma13g26230	Gm13	29440460	29446852	Sclero 2-12, Sclero 3-9, Sclero 4-4, Sclero 5-6, Sclero 6-5
Glyma13g26250	Gm13	29462720	29466634	Sclero 2-12, Sclero 3-9, Sclero 4-4, Sclero 5-6, Sclero 6-5
Glyma13g26310	Gm13	29526629	29530432	Sclero 2-12, Sclero 3-9, Sclero 4-4, Sclero 5-6, Sclero 6-5
Glyma13g26380	Gm13	29563810	29567369	Sclero 2-12, Sclero 3-9, Sclero 4-4, Sclero 5-6, Sclero 6-5
Glyma13g26420	Gm13	29593160	29600213	Sclero 2-12, Sclero 3-9, Sclero 4-4, Sclero 5-6, Sclero 6-5
Glyma13g26460	Gm13	29652780	29656902	Sclero 2-12, Sclero 3-9, Sclero 4-4, Sclero 5-6, Sclero 6-5
Glyma13g26530	Gm13	29717338	29720514	Sclero 2-12, Sclero 3-9, Sclero 4-4, Sclero 5-6, Sclero 6-5
Glyma14g08700	Gm14	6723598	6727351	SCN 17-2, SCN 19-2
Glyma14g08710	Gm14	6730408	6734063	SCN 17-2, SCN 19-2
Glyma14g38500	Gm14	47630519	47633501	SCN 10-1
Glyma14g38510	Gm14	47648153	47651727	SCN 10-1
Glyma14g38540	Gm14	47670152	47672833	SCN 10-1
Glyma14g38560	Gm14	47691826	47695095	SCN 10-1
Glyma14g38700	Gm14	47872961	47876633	SCN 10-1
Glyma14g38740	Gm14	47897628	47899939	SCN 10-1
Glyma15g02870	Gm15	2007695	2012505	SCN 12-2
Glyma15g16290	Gm15	12612154	12616078	SCN 22-3, SCN 29-9
Glyma15g16310	Gm15	12620457	12626632	SCN 22-3, SCN 29-9
Glyma15g17310	Gm15	13669633	13672784	SCN 22-3, SCN 29-9
Glyma15g18290	Gm15	14983834	14987536	SCN 22-3, SCN 29-9
Glyma15g36930	Gm15	42449264	42453129	Ma 2-2
Glyma15g36940	Gm15	42466476	42469286	Ma 2-2
Glyma15g36990	Gm15	42526247	42529477	Ma 2-2
Glyma15g37080	Gm15	42653874	42658062	Ma 2-2
Glyma15g37140	Gm15	42761077	42764437	Ma 2-2
Glyma15g37290	Gm15	42983721	42987631	Ma 2-2
Glyma15g37310	Gm15	43030349	43034778	Ma 2-2
Glyma15g37320	Gm15	43040611	43044171	Ma 2-2
Glyma15g37340	Gm15	43109588	43112349	Ma 2-2
Glyma15g37390	Gm15	43164286	43167900	Ma 2-2
Glyma15g37790	Gm15	43748643	43756157	Ma 2-2
Glyma16g27520	Gm16	31522068	31526085	BSR 4-1, BSR 6-1, BSR 6-10, BSR 6-2, BSR 6-3, BSR 6-4, BSR 6-5, BSR 6-6, BSR 6-7, BSR 6-8, BSR 6-9, SCN 28-2, SCN 28-4, BSR 1-1
Glyma16g27540	Gm16	31548748	31560707	BSR 4-1, BSR 5-2, BSR 6-1, BSR 6-10, BSR 6-2, BSR 6-3, BSR 6-4, BSR 6-5, BSR 6-6, BSR 6-7, BSR 6-8, BSR 6-9, SCN 28-2, SCN 28-4, SCN 29-2, BSR 1-1
Glyma16g27550	Gm16	31564775	31568605	BSR 4-1, BSR 5-2, BSR 6-1, BSR 6-10, BSR 6-2, BSR 6-3, BSR 6-4, BSR 6-5, BSR 6-6, BSR 6-7, BSR 6-8, BSR 6-9, SCN 28-2, SCN 28-4, SCN 29-2, BSR 1-1
Glyma16g27560	Gm16	31572163	31575965	BSR 4-1, BSR 5-2, BSR 6-1, BSR 6-10, BSR 6-2, BSR 6-3, BSR 6-4, BSR 6-5, BSR 6-6, BSR 6-7, BSR 6-8, BSR 6-9, SCN 28-2, SCN 28-4, SCN 29-2, BSR 1-1
Glyma16g32320	Gm16	35526991	35529912	BSR 3-1, BSR 5-2, SCN 29-2, SCN 1-2, SCN 5-2
Glyma16g33590	Gm16	36465942	36471050	BSR 3-1
Glyma16g33610	Gm16	36479691	36482838	BSR 3-1
Glyma16g33680	Gm16	36524007	36527425	BSR 3-1
Glyma16g33780	Gm16	36560752	36565287	BSR 3-1
Glyma16g33910	Gm16	36657475	36661434	BSR 3-1
Glyma16g33920	Gm16	36664721	36667728	BSR 3-1
Glyma16g33930	Gm16	36671068	36674953	BSR 3-1
Glyma16g33940	Gm16	36676713	36680983	BSR 3-1
Glyma16g33950	Gm16	36685223	36690023	BSR 3-1
Glyma16g34000	Gm16	36720132	36724045	BSR 3-1
Glyma16g34030	Gm16	36730208	36734017	BSR 3-1
Glyma16g34070	Gm16	36751429	36754427	BSR 3-1
Glyma16g34090	Gm16	36768449	36774087	BSR 3-1
Glyma16g34110	Gm16	36783814	36788686	BSR 3-1
Glyma17g20860	Gm17	19992273	19996735	SCN 16-1
Glyma17g21130	Gm17	20346138	20349448	SCN 16-1
Glyma17g21200	Gm17	20434104	20438708	SCN 16-1
Glyma17g21240	Gm17	20538071	20543422	SCN 16-1
Glyma17g36400	Gm17	40360732	40364090	Sclero 2-10, Sclero 3-7, Sclero 6-4
Glyma17g36420	Gm17	40367134	40370859	Sclero 2-10, Sclero 3-7, Sclero 6-4
Glyma18g08690	Gm18	7419485	7422570	SCN 2-4
Glyma18g09130	Gm18	7951431	7954207	SCN 2-4
Glyma18g09140	Gm18	7973113	7976023	Sclero 2-13, Sclero 4-5, Sclero 5-8, SCN 2-4
Glyma18g09170	Gm18	7994300	7997134	Sclero 2-13, Sclero 4-5, Sclero 5-8, SCN 2-4
Glyma18g09180	Gm18	8041284	8043980	Sclero 2-13, Sclero 4-5, Sclero 5-8, SCN 2-4
Glyma18g09220	Gm18	8097069	8100293	Sclero 2-13, Sclero 4-5, Sclero 5-8, SCN 2-4
Glyma18g09290	Gm18	8169570	8173170	Sclero 2-13, Sclero 4-5, Sclero 5-8, SCN 2-4
Glyma18g09340	Gm18	8222834	8226245	Sclero 2-13, Sclero 4-5, Sclero 5-8, SCN 2-4
Glyma18g09390	Gm18	8261038	8267778	Sclero 2-13, Sclero 4-5, Sclero 5-8, SCN 2-4
Glyma18g09410	Gm18	8279328	8282099	Sclero 2-13, Sclero 4-5, Sclero 5-8, SCN 2-4
Glyma18g09630	Gm18	8512657	8515184	Sclero 2-13, Sclero 4-5, Sclero 5-8, SCN 2-4
Glyma18g09670	Gm18	8547335	8549821	Sclero 2-13, Sclero 4-5, Sclero 5-8, SCN 2-4
Glyma18g09720	Gm18	8614201	8616563	Sclero 2-13, Sclero 4-5, Sclero 5-8, SCN 2-4
Glyma18g09800	Gm18	8671248	8673968	Sclero 2-13, Sclero 4-5, Sclero 5-8, SCN 2-4
Glyma18g09920	Gm18	8769115	8772961	Sclero 2-13, Sclero 4-5, Sclero 5-8, SCN 2-4
Glyma18g09980	Gm18	8799061	8801928	Sclero 2-13, Sclero 4-5, Sclero 5-8, SCN 2-4
Glyma18g10470	Gm18	9350896	9353666	Sclero 2-13, Sclero 4-5, Sclero 5-8, SCN 2-4
Glyma18g10490	Gm18	9363029	9366247	Sclero 2-13, Sclero 4-5, Sclero 5-8, SCN 2-4
Glyma18g10540	Gm18	9431055	9433580	Sclero 2-13, Sclero 4-5, Sclero 5-8, SCN 2-4
Glyma18g10550	Gm18	9437854	9441058	Sclero 2-13, Sclero 4-5, Sclero 5-8, SCN 2-4
Glyma18g10610	Gm18	9474156	9477668	Sclero 2-13, Sclero 4-5, Sclero 5-8, SCN 2-4
Glyma18g10730	Gm18	9579761	9582032	Sclero 2-13, Sclero 4-5, Sclero 5-8, SCN 2-4
Glyma18g12510	Gm18	11654982	11657759	Sclero 2-13, Sclero 4-5, Sclero 5-8
Glyma18g46050	Gm18	55802123	55817805	Mi 1-4, Mi 2-2
Glyma18g46100	Gm18	55871984	55875867	Mi 1-4, Mi 2-2
Glyma18g50460	Gm18	59593780	59597818	Sclero 2-14, Sclero 3-10, Sclero 4-6, Sclero 5-9, Sclero 6-7, SCN 4-2
Glyma18g51540	Gm18	60399129	60401921	Sclero 2-14, Sclero 3-10, Sclero 4-6, Sclero 6-7, SCN 4-2
Glyma18g51700	Gm18	60515725	60518519	Sclero 2-14, Sclero 3-10, Sclero 4-6, Sclero 6-7, SCN 4-2
Glyma18g51750	Gm18	60543560	60546045	Sclero 2-14, Sclero 3-10, Sclero 4-6, Sclero 6-7, SCN 4-2
Glyma18g52390	Gm18	61005117	61008492	SCN 4-2
Glyma19g02670	Gm19	2536744	2540853	OCS-G
Glyma19g32080	Gm19	39854996	39858026	8ra, OCS-F, LMG7403, Sclero 2-20, Sclero 3-14, Sclero 5-12, Sclero 6-9
Glyma19g32090	Gm19	39868144	39871921	8ra, OCS-F, LMG7403, Sclero 2-20, Sclero 3-14, Sclero 5-12, Sclero 6-9
Glyma19g32110	Gm19	39891403	39893851	8ra, OCS-F, LMG7403, Sclero 2-20, Sclero 3-14, Sclero 5-12, Sclero 6-9
Glyma19g32150	Gm19	39912984	39915662	8ra, OCS-F, LMG7403, Sclero 2-20, Sclero 3-14, Sclero 5-12, Sclero 6-9
Glyma19g32180	Gm19	39940356	39942588	8ra, OCS-F, OCS-G, LMG7403, Sclero 2-20, Sclero 3-14, Sclero 5-12, Sclero 6-9
Glyma20g02470	Gm20	2081773	2085018	Sclero 2-15
* For defining the proximity of NBS-LRRs, the 2 Mb flanking region of the genes was considered as linkage region, which might affect the QTL statistics.
