# Supplementary material for: Genome-wide mapping of NBS-LRR genes and their association with disease resistance in soybean
Source: BMC Plant Biol. 2012 Aug 9;12:139. doi: 10.1186/1471-2229-12-139 (PMC3493331; doi:10.1186/1471-2229-12-139)
Supplement: Additional file 4 — The numbers of NBS-LRR genes and Leaflet Shape QTL on each chromosome. [file 1471-2229-12-139-S4.xlsx]

## Sheet: Sheet1
Additional file 4. The numbers of NBS-LRR genes and Leaflet Shape QTL on each chromosome
Chromosome	Number of NBS-LRR genes	Number of QTL within 2 mb flanking region of NBS-LRR genes
1	20	1
2	10	2
3	36	0
4	1	0
5	5	0
6	23	2
7	12	0
8	15	1
9	11	0
10	3	2
11	5	0
12	14	0
13	22	0
14	11	1
15	25	2
16	40	3
17	6	1
18	32	2
19	10	4
20	13	1
Total	314	22
R square*		0.0725141
P-value		0.250928
* Regression analysis were done between number of NBS-LRR genes and Number of QTL within 2-Mb flanking region of NBS-LRR genes
