# Supplementary material for: Genome-wide mapping of NBS-LRR genes and their association with disease resistance in soybean
Source: BMC Plant Biol. 2012 Aug 9;12:139. doi: 10.1186/1471-2229-12-139 (PMC3493331; doi:10.1186/1471-2229-12-139)
Supplement: Additional file 5 — The number of QTL according to trait ontology under 2-Mb flanking regions of NBS-LRR genes. [file 1471-2229-12-139-S5.xlsx]

## Sheet: Sheet1
Additional file 5. The number of QTL according to trait ontology under 2-Mb flanking regions of NBS-LRR genes
Trait	Number of QTL
Soybean Stress Resistance Traits	107
Soybean Growth and Development Traits	26
Soybean Quality Traits	5
Soybean Biochemical Traits	35
Soybean Morphology and Anatomy Traits	111
Soybean Yield Traits	25
Seed Structures	3
Soybean Stature or Vigor Traits	33
Total	345
