# Supplementary material for: Genome-wide mapping of NBS-LRR genes and their association with disease resistance in soybean
Source: BMC Plant Biol. 2012 Aug 9;12:139. doi: 10.1186/1471-2229-12-139 (PMC3493331; doi:10.1186/1471-2229-12-139)
Supplement: Additional file 6 — Ks values of NBS-LRR genes between recently duplicated regions and between tandemly duplicated regions. [file 1471-2229-12-139-S6.xlsx]

## Sheet: Sheet1
Additional file 6. Ks values of NBS-LRR genes between recently duplicated regions and between tandemly duplicated regions
Recent duplication ID	Duplication type	Genename	Genename	Ks value	Model
10176681	Interchromosomal duplication	Glyma01g01400.1	Glyma09g34380.1	0.153821	1
	Interchromosomal duplication	Glyma01g01420.1	Glyma09g34360.1	0.194336
	Tandem duplication	Glyma01g01400.1	Glyma01g01420.1	1.3468
	Tandem duplication	Glyma09g34380.1	Glyma09g34360.1	1.43388
10176678	Interchromosomal duplication	Glyma01g39010.1	Glyma11g06260.1	0.127516	1
	Interchromosomal duplication	Glyma01g37620.1	Glyma11g07680.1	0.119231
	Tandem duplication	Glyma01g39010.1	Glyma01g39000.1	0.322431
22835159	Interchromosomal duplication	Glyma03g29270.1	Glyma19g32110.1	0.350831	Mixed
	Tandem duplication	Glyma19g32110.1	Glyma19g32150.1	0.503021
	Tandem duplication	Glyma19g32110.1	Glyma19g32080.1	0.161882
	Tandem duplication	Glyma19g32110.1	Glyma19g32090.1	0.161989
18934088	Interchromosomal duplication	Glyma09g29050.1*	Glyma16g33590.1	0.264844	2
	Tandem duplication	Glyma16g33590.1	Glyma16g33610.1	0.0843573
18934087	Interchromosomal duplication	Glyma09g39410.1	Glyma18g46050.2	3.7224	2
	Tandem duplication	Glyma18g46050.2	Glyma18g46100.1	0.140859
18159398	Interchromosomal duplication	Glyma15g35920.1	Glyma13g25750.1	0.35135	Mixed
	Tandem duplication	Glyma13g25750.1	Glyma13g25780.1	0.0619236
	Interchromosomal duplication	Glyma15g36940.1	Glyma13g26230.1	0.409128
	Tandem duplication	Glyma15g36940.1	Glyma15g37080.1	0.0162421
	Tandem duplication	Glyma15g36940.1	Glyma15g36930.1	0.253098
	Tandem duplication	Glyma15g36940.1	Glyma15g36990.1	0.119809
	Tandem duplication	Glyma15g36940.1	Glyma15g37140.1	0.144484
	Tandem duplication	Glyma13g26230.1	Glyma13g26250.1	0.393257
	Tandem duplication	Glyma13g26230.1	Glyma13g26140.1	0.534978
	Tandem duplication	Glyma13g26230.1	Glyma13g26310.1	0.37434
11590712	Interchromosomal duplication	Glyma14g08710.1	Glyma17g36400.1	0.153682	1
	Interchromosomal duplication	Glyma14g08700.1	Glyma17g36420.1	0.0720679
	Tandem duplication	Glyma14g08700.1	Glyma14g08710.1	0.555036
	Tandem duplication	Glyma17g36400.1	Glyma17g36420.1	0.5606
10856314	Interchromosomal duplication	Glyma10g34060.1	Glyma20g33740.1	0.446998	2
	Interchromosomal duplication	Glyma10g32780.1	Glyma20g34860.1	0.270554
	Tandem duplication	Glyma10g32780.1	Glyma10g32800.1	0.205003
* Putative ancient duplication relationship with Glyma19g07650.1 showing Ks value 0.62313
