# Supplementary material for: Genome-wide mapping of NBS-LRR genes and their association with disease resistance in soybean
Source: BMC Plant Biol. 2012 Aug 9;12:139. doi: 10.1186/1471-2229-12-139 (PMC3493331; doi:10.1186/1471-2229-12-139)
Supplement: Additional file 9 — Differentially expressed NBS-LRRs in several experiments. [file 1471-2229-12-139-S9.xlsx]

## Sheet: Sheet1
Addiational file 9. Differentially expressed NBS-LRRs in several experiment sets
Platform : RNAseq, ID : SRP008837, Treatment : Phakopsora pachyrhizi (MS06-1), Genotype : Williams82, Sampling time* : 0 DAI, 10 DAI
Glyma01g01400.1	PF00931,PF00560	AT3G07040.1	RPM1	NB-ARC domain-containing disease resistance protein
Glyma01g04000.1**	PF01582,PF00931,PF00560	AT5G17680.1		disease resistance protein (TIR-NBS-LRR class), putative
Glyma03g05890.1	PF01582,PF00931,PF00560,PF07725	AT5G17680.1		disease resistance protein (TIR-NBS-LRR class), putative
Glyma05g09440.1	PF00931,PF00560	AT5G66900.1		Disease resistance protein (CC-NBS-LRR class) family
Glyma05g29880.1	PF00931,PF00560	AT4G27190.1		NB-ARC domain-containing disease resistance protein
Glyma07g04140.1	PF01582,PF00931,PF00560,PF07725	AT5G17680.1		disease resistance protein (TIR-NBS-LRR class), putative
Glyma09g34360.1	PF00931,PF00560	AT3G07040.1	RPM1	NB-ARC domain-containing disease resistance protein
Glyma09g34380.1	PF00931,PF00560	AT3G07040.1	RPM1	NB-ARC domain-containing disease resistance protein
Glyma12g15860.1	PF01582,PF00931,PF07725,PF00560	AT5G17680.1		disease resistance protein (TIR-NBS-LRR class), putative
Glyma14g08700.1	PF00931,PF00560	AT4G33300.1	ADR1-L1	ADR1-like 1
Glyma19g07650.1	PF01582,PF00931,PF05729,PF00560	AT5G36930.2		Disease resistance protein (TIR-NBS-LRR class) family
Glyma19g32150.1	PF00931,PF00560	AT3G14470.1		NB-ARC domain-containing disease resistance protein
Platform : cDNA array, ID : GSE15369, Treatment : Sclerotinia sclerotiorum, Genotype : Williams 82, PI194639, Sampling time : 8 HAI, 14 HAI
Glyma01g01400.1	PF00931,PF00560	AT3G07040.1	RPM1	NB-ARC domain-containing disease resistance protein
Glyma01g04000.1	PF01582,PF00931,PF00560	AT5G17680.1		disease resistance protein (TIR-NBS-LRR class), putative
Glyma03g05420.1	PF00931,PF00560	AT3G14460.1		LRR and NB-ARC domains-containing disease resistance protein
Glyma06g40980.1	PF01582,PF00931,PF07725,PF00560	AT5G17680.1		disease resistance protein (TIR-NBS-LRR class), putative
Glyma07g07100.1	PF00931,PF00560	AT4G26090.1	RPS2	NB-ARC domain-containing disease resistance protein
Glyma07g07150.1	PF00931,PF00560	AT4G27190.1		NB-ARC domain-containing disease resistance protein
Glyma15g16310.1	PF01582,PF00931,PF07725,PF00560	AT4G12010.1		Disease resistance protein (TIR-NBS-LRR class) family
Glyma16g03780.1	PF01582,PF00931,PF00560,PF07725	AT5G17680.1		disease resistance protein (TIR-NBS-LRR class), putative
Glyma16g33610.1	PF01582,PF00931,PF00560	AT5G36930.2		Disease resistance protein (TIR-NBS-LRR class) family
Glyma18g10490.1	PF00931,PF00560	AT3G07040.1	RPM1	NB-ARC domain-containing disease resistance protein
Glyma18g51750.1	PF00931,PF00560	AT4G27220.1		NB-ARC domain-containing disease resistance protein
Platform : cDNA array, ID : GSE10340, Treatment : Bradyrhizobium japonicum, Genotype : SS2-2, Sampling time : 4 DAI, 16 DAI
Glyma01g01400.1	PF00931,PF00560	AT3G07040.1	RPM1	NB-ARC domain-containing disease resistance protein
Glyma01g04000.1	PF01582,PF00931,PF00560	AT5G17680.1		disease resistance protein (TIR-NBS-LRR class), putative
Glyma01g39000.1	PF00931,PF00560	AT5G66900.1		Disease resistance protein (CC-NBS-LRR class) family
Glyma03g05420.1	PF00931,PF00560	AT3G14460.1		LRR and NB-ARC domains-containing disease resistance protein
Glyma05g09440.1	PF00931,PF00560	AT5G66900.1		Disease resistance protein (CC-NBS-LRR class) family
Glyma05g17470.1	PF00931,PF00560	AT5G66900.1		Disease resistance protein (CC-NBS-LRR class) family
Glyma06g40980.1	PF01582,PF00931,PF07725,PF00560	AT5G17680.1		disease resistance protein (TIR-NBS-LRR class), putative
Glyma06g46830.1	PF00931,PF00560	AT3G07040.1	RPM1	NB-ARC domain-containing disease resistance protein
Glyma12g01420.1	PF00931,PF00560	AT3G46530.1	RPP13	NB-ARC domain-containing disease resistance protein
Glyma16g03550.1	PF00931,PF00560,PF07725	AT4G26090.1	RPS2	NB-ARC domain-containing disease resistance protein
Glyma16g03780.1	PF01582,PF00931,PF00560,PF07725	AT5G17680.1		disease resistance protein (TIR-NBS-LRR class), putative
Glyma16g33590.1	PF01582,PF00931,PF00560	AT5G36930.2		Disease resistance protein (TIR-NBS-LRR class) family
Glyma16g33780.1	PF01582,PF00931,PF00560	AT5G17680.1		disease resistance protein (TIR-NBS-LRR class), putative
Glyma16g33910.1	PF01582,PF00931,PF00560	AT5G36930.2		Disease resistance protein (TIR-NBS-LRR class) family
Glyma17g21240.1	PF00931,PF00560	AT5G66900.1		Disease resistance protein (CC-NBS-LRR class) family
Glyma18g09140.1	PF00931,PF00560	AT3G07040.1	RPM1	NB-ARC domain-containing disease resistance protein
Glyma18g10490.1	PF00931,PF00560	AT3G07040.1	RPM1	NB-ARC domain-containing disease resistance protein
* DAI : Day after inoculation, HAI : Hour after inoculation
** Red letter indicates the overlap with differentially expressed NBS-LRR of BLP transcriptome
